# Supplementary material for: Spatially-Resolved Network Dynamics of Poly(vinyl alcohol) Gels Measured with Dynamic Small Angle Light Scattering
Source: Gels. 2022 Jun 22;8(7):394. doi: 10.3390/gels8070394 (PMC9316599; doi:10.3390/gels8070394)
Supplement: Supplementary file 1 [file gels-08-00394-s001.zip]

Archive with 1 entries (1 files):
- gels-1761748-supplementary.pdf
